# Supplementary material for: Suitability of the In Vitro Cytokinesis-Block Micronucleus Test for Genotoxicity Assessment of TiO2 Nanoparticles on SH-SY5Y Cells
Source: Int J Mol Sci. 2021 Aug 9;22(16):8558. doi: 10.3390/ijms22168558 (PMC8395234; doi:10.3390/ijms22168558)
Supplement: Supplementary file 1 [file ijms-22-08558-s001.zip]

Archive with 1 entries (1 files):
- ijms-1250923-supplementary.pdf
